# Supplementary material for: Genome-wide association studies reveal differences in genetic susceptibility between single events vs. recurrent events of atrial fibrillation and myocardial infarction: the HUNT study
Source: Front Cardiovasc Med. 2024 Apr 25;11:1372107. doi: 10.3389/fcvm.2024.1372107 (PMC11079265; doi:10.3389/fcvm.2024.1372107)
Supplement: Supplementary file 4 [file Datasheet5.xlsx]

## Sheet: AF
AFfull	AF study	Known	rsID	chr:pos	ref/alt	gene	function	effect	sd	Nnps	Effect Recurrent	Effect single	Diff (Rec.-sing.effect)	Relative diff (rec./singl)	pval rec	pval sing	dir single	dir rec
Yes	Common	Yes	rs6691463	1:154814538	C/G	KCNN3	intronic	-0.16	0.015	166	-0.1648	-0.1556	0.0092	1.05913	1.6e-23	3.519e-24	--	--
Yes	Common	Yes	rs72700114	1:170193825	G/C	NTMT2	intergenic	0.36	0.031	239	0.3608	0.2248	-0.136	1.60498	9.136e-32	1.672e-15	pp	pp
Yes	Common	Yes	rs1429094	2:179515774	A/G	TTN	intergenic	-0.14	0.02	64	-0.1191	-0.1386	-0.0195	0.859307	1.574e-08	1.808e-12	--	--
Yes	Common	Yes	rs6843082	4:111718067	G/A	PITX2	intergenic	-0.5	0.021	553	-0.5023	-0.3903	0.112	1.28696	2.39e-132	4.79e-95	--	--
Yes	Common	Yes	rs678897	5:137441065	G/C	NME5	intergenic	0.13	0.017	229	0.1258	0.0785	-0.0473	1.60255	5.725e-14	4.748e-07	pp	pp
Yes	Common	Yes	rs112899072	6:16417852	C/G	ATXN1	intronic	0.15	0.023	10	0.147	0.0993	-0.0477	1.48036	8.551e-11	2.105e-06	pp	pp
Yes	Common	Yes	rs117984853	6:149399100	G/T	UST	downstream	0.16	0.025	2	0.1504	0.1637	0.0133	0.918754	1.605e-08	4.868e-11	pp	pp
Yes	Common	Yes	rs11773845	7:116191301	C/A	CAV1	intergenic	0.16	0.016	218	0.1577	0.1013	-0.0564	1.55676	4.013e-24	2.571e-12	pp	pp
Yes	Common	Yes	rs17337621	8:124542519	G/C	FBXO32	intronic	0.19	0.032	5	0.1943	0.1515	-0.0428	1.28251	1.703e-09	4.136e-07	pp	pp
Yes	Common	Yes	rs1389189	10:105486077	A/G	SH3PXD2A	intronic	-0.14	0.017	122	-0.0936	-0.1392	-0.0456	0.672414	1.459e-07	6.094e-17	--	--
Yes	Common	Yes	rs137913153	12:24776752	A/G	SOX5	intergenic	0.11	0.02	8	0.1129	0.1091	-0.0038	1.03483	1.229e-07	4.177e-08	pp	pp
Yes	Common	Yes	rs883079	12:114793240	C/T	TBX5	UTR3	0.15	0.017	67	0.15	0.103	-0.047	1.45631	5.806e-18	1.578e-10	pp	pp
Yes	Common	Yes	rs1152591	14:64680848	A/G	SYNE2	intronic	0.11	0.015	67	0.1086	0.0768	-0.0318	1.41406	1.309e-12	7.049e-08	pp	pp	Effect of SNPs listed in Tab. 2 when conducting recurrent vs single event GWAS meta analysis
Yes	Common	Yes	rs7172038	15:73667255	T/G	HCN4	intergenic	-0.18	0.021	44	-0.184	-0.1149	0.0691	1.60139	1.56e-18	3.525e-09	--	--
Yes	Common	Yes	rs140185678	16:2003016	G/A	RPL3L	exonic	0.25	0.043	1	0.2521	0.1918	-0.0603	1.31439	6.054e-09	1.411e-06	pp	pp					SNPS within +-500 kbp distance from SNP listed in Tab. 2, with p-value < 0.05/20 in recurrent vs single events GWAS meta analysis
Yes	Common	Yes	rs4499262	16:73059159	C/A	ZFHX3	intronic	0.26	0.021	108	0.2572	0.1667	-0.0905	1.54289	2.473e-35	4.17e-18	pp	pp	Effect	Std.Err	p-val	dir	ID	rsid	Effect	Std.Err	P.val	N	dir
Yes	Recurrent	Yes	rs9428227	1:116309200	C/T	CASQ2	intronic	0.093	0.015	24	0.093	0.0416	-0.0514	2.23558	1.34e-09	0.003511	pp	pp	0.0516	0.0201	0.01034	pp	1:115810938_A/G	rs6680044	-0.1803	0.0452	6.684e-05	2	--
Yes	Recurrent	Yes	rs2270543	1:203030685	T/C	PPFIA4	intronic	0.11	0.015	26	0.1133	0.0667	-0.0466	1.69865	2.02e-13	3.358e-06	pp	pp	0.0448	0.0203	0.02752	pp	1:202976129_A/G	rs4950904	0.1153	0.0313	0.0002284	38	pp
Yes	Recurrent	Yes	rs12463885	2:61457996	A/C	USP34	intronic	0.086	0.016	1	0.0864	0.0514	-0.035	1.68093	3.643e-08	0.0004257	pp	pp	0.042	0.0209	0.04428	pp	-
Yes	Recurrent	Yes	rs56181519	2:175555714	C/T	WIPF1	intergenic	-0.12	0.018	4	-0.1168	-0.0585	0.0583	1.99658	4.776e-11	0.0003865	--	--	-0.0689	0.0239	0.003924	--	2:175678961_T/C	rs115316445	-0.2449	0.0648	0.0001592	6	--
Yes	Recurrent	Yes	rs7605146	2:201183888	G/A	SPATS2L	intronic	0.094	0.016	40	0.0939	0.065	-0.0289	1.44462	1.786e-09	7.878e-06	pp	pp	0.0316	0.0204	0.1221	pp	2:201216280_C/T	rs3769464	-0.1592	0.0437	0.000266	9	--
Yes	Recurrent	Yes	rs4642101	3:12842223	T/G	CAND2	intronic	-0.091	0.016	2	-0.0911	-0.0618	0.0293	1.47411	1.31e-08	3.551e-05	--	--	-0.0288	0.0214	0.1785	--	3:12626516_G/A	rs3729931	0.0681	0.0209	0.001126	2	pp
Yes	Recurrent	Yes	rs6790396	3:38771925	C/G	SCN10A	intronic	-0.095	0.016	16	-0.0945	-0.0576	0.0369	1.64062	1.362e-09	6.965e-05	--	--	-0.0373	0.0207	0.07177	--	3:38664451_C/T	rs72862756	-0.0857	0.0248	0.0005602	5	--
Yes	Recurrent	Yes	rs73228569	3:111614052	T/C	PHLDB2	intronic	0.12	0.021	34	0.1198	0.0613	-0.0585	1.95432	1.497e-08	0.001849	-p	pp	0.0694	0.0286	0.0152	pp	3:111888461_T/C	rs139807715	-0.2704	0.0846	0.001393	6	--
Yes	Recurrent	Yes	rs12646050	4:174634261	A/G	RANP6	intergenic	0.14	0.026	1	0.1414	0.0833	-0.0581	1.69748	3.72e-08	0.0004876	pp	pp	0.055	0.035	0.1166	pp	4:174958531_G/A	rs17060062	0.2961	0.0912	0.001162	8	pp
Yes	Recurrent	Yes	rs34969716	6:18210109	G/A	KDM1B	intronic	0.095	0.017	1	0.0948	0.058	-0.0368	1.63448	3.085e-08	0.0002702	pp	pp	0.0354	0.0223	0.1124	pp	6:18119425_C/T	rs142005312	-0.351	0.099	0.0003926	4	--
Yes	Recurrent	Yes	rs2684249	6:122392511	T/C	HSF2	intergenic	0.09	0.016	1	0.0904	0.0297	-0.0607	3.04377	6.379e-09	0.04042	pp	pp	0.0616	0.0207	0.002903	pp	6:122842649_C/T	rs112054365	-0.2642	0.0685	0.0001143	6	--
No	Recurrent	Yes	rs758890	7:150655643	G/A	KCNH2	intronic	-0.094	0.016	5	-0.0941	-0.0312	0.0629	3.01603	6.981e-09	0.03871	--	--	-0.0578	0.0215	0.00726	--	7:150406352_C/T	rs190194763	0.2989	0.0903	0.0009291	3	pp
Yes	Recurrent	Yes	rs10993463	9:97807233	C/T	AOPEP	intronic	0.12	0.016	88	0.1208	0.0749	-0.0459	1.61282	1.342e-14	2.917e-07	pp	pp	0.0487	0.0205	0.01764	pp	9:98186139_A/T	rs567127525	-0.3012	0.0981	0.002138	3	?-
Yes	Recurrent	Yes	rs2568119	11:20004957	G/A	NAV2	intronic	0.11	0.018	26	0.1062	0.0699	-0.0363	1.51931	2.013e-09	2.321e-05	pp	pp	0.0396	0.0229	0.08323	-p	11:19803768_C/A	rs7934511	0.0803	0.023	0.0004718	21	pp
Yes	Recurrent	Yes	rs3765618	11:128769876	C/G	KCNJ5	UTR3	-0.18	0.027	12	-0.1793	-0.1074	0.0719	1.66946	3.181e-11	1.809e-05	--	--	-0.0738	0.0335	0.02748	--	11:128719966_G/GC	rs1201434740	0.1495	0.0302	7.551e-07	34	?p
Yes	Recurrent	Yes	rs12944882	17:37983492	T/C	IKZF3	intronic	0.088	0.015	2	0.0878	0.0495	-0.0383	1.77374	1.237e-08	0.0005529	pp	pp	0.0301	0.0203	0.1384	pp	17:38223403_G/T	rs3923377	0.0855	0.0278	0.002119	1	pp
Yes	Recurrent	Yes	rs17608766	17:45013271	T/C	GOSR2	UTR3	-0.12	0.022	2	-0.122	-0.0399	0.0821	3.05764	2.097e-08	0.04848	--	--	-0.0774	0.0279	0.005521	--	17:44902516_G/A	rs34724124	-0.0852	0.0206	3.583e-05	38	--
Yes	Recurrent	Yes	rs2834618	21:36119111	T/G	CLIC6	intergenic	0.15	0.026	1	0.1488	0.0722	-0.0766	2.06094	1.246e-08	0.002748	pp	pp	0.0895	0.0358	0.01248	pp	21:36410904_C/G	rs62218494	2234-01-01	0.2762	9.475e-06	21	p?
Yes	Single	Yes	rs1223535129	5:172664353	CG/C	NKX2-5	intergenic	0.11	0.017	31	0.0467	0.1101	0.0634	0.42416	0.01251	2.739e-11	?p	?p	-0.0611	0.0237	0.009994	?-	5:173152647_C/G	rs72807378	-0.232	0.06	0.0001089	11	?-
Yes	Single	Yes	rs28631169	14:23888183	C/T	MYH7	intronic	0.1	0.018	2	0.0753	0.0995	0.0242	0.756784	8.492e-05	2.13e-08	pp	pp	-0.0212	0.0246	0.3886	--	14:23577820_AT/A	rs1594805910	-0.107	0.0259	3.601e-05	14	?-

## Sheet: MI
MIfull	MI study	Known	rsID	lead	ref/alt	Gene	Function	Effect	StdErr	Dir	Nsnps	Effect Single	Effect recurrent	Diff (sing-recurrent.effect)	Relative diff (sing/rec)	pval single	pval recurrent	dir single	dir rec
Yes	Common	No*	rs7600627	2:10543580	T/G	HPCAL1	intronic	0.41	0.049	+?	1	0.4082	0.277	0.1312	1.47365	6.525e-17	1.493e-08	p?	p?
Yes	Common	Yes	rs55730499	6:161005610	C/T	LPA	intronic	0.3	0.031	++	59	0.3002	0.5397	-0.2395	0.556235	1.36e-21	4.328e-24	pp	pp	Effect of SNPs listed in Tab. 3 when conducting recurrent vs single event GWAS meta analysis
Yes	Common	Yes	rs1333049	9:22125503	G/C	CDKN2A	intergenic	0.18	0.016	++	184	0.1767	0.2278	-0.0511	0.77568	3.813e-27	2.425e-18	pp	pp					SNPS within +-500 kbp distance from SNP listed in Tab. 3, with p-value < 0.05/26 in recurrent vs single events GWAS meta analysis
Yes	Common	No	rs2846882	21:18930412	T/A	CXADR	intronic	-0.29	0.044	-?	1	-0.2854	-0.2125	-0.0729	1.34306	9.629e-11	2.307e-06	-?	-?	Effect	Std.Err	p-val	dir	ID	rsid	Effect	Std.Err	P.val	N	dir
No	Single	No	rs72720974	1:180559567	A/G	OVAAL	intergenic	0.23	0.042	+?	1	0.2309	0.1188	0.1121	1.9436	3.016e-08	0.005231	p?	p?	-0.1203	0.0572	0.03549	-?	1:180232607_G/A	rs148741642	0.5727	0.157	0.0002656	7	pp
No	Single	No*	rs1620983	2:10028920	T/G	TAF1B	intronic	0.27	0.043	+-	1	0.2675	0.1559	0.1116	1.71584	5.294e-10	0.0006986	p-	p-	-0.1526	0.0628	0.01507	-p	2:9576849_G/A	rs181669198	0.4466	0.1427	0.001755	3	pp
Yes	Single	No*	rs2422293	2:65033227	A/G	SERTAD2	intergenic	0.26	0.047	+?	1	0.2579	0.232	0.0259	1.11164	4.438e-08	1.535e-06	p?	p?	-0.0252	0.0655	0.7	-?	2:64595522_G/A	rs7604487	-0.1219	0.0334	0.0002594	48	--
No	Single	No*	rs34337514	2:121458109	A/T	GLI2	intergenic	0.22	0.038	+-	1	0.2212	0.1427	0.0785	1.55011	4.66e-09	0.0006101	p-	p-	-0.1216	0.0551	0.02727	--	2:121842956_C/T	rs187905092	-0.551	0.162	0.0006724	1	--
Yes	Single	Yes	rs147932234	2:203951846	T/C	NBEAL1	intronic	-0.15	0.025	−−	254	-0.1454	-0.1364	-0.009	1.06598	4.798e-09	0.0005559	--	--	0.0063	0.0449	0.8886	-p	-
Yes	Single	No	rs2868125	4:81955408	T/G	BMP3	intronic	0.27	0.041	+?	1	0.2741	0.1467	0.1274	1.86844	3.214e-11	0.0005193	p?	p?	-0.125	0.0561	0.02598	-?	-
Yes	Single	No	rs576614613	6:7442904	T/C	RIOK1	intergenic	-0.26	0.043	-?	5	-0.2634	-0.2139	-0.0495	1.23142	1.102e-09	1.294e-06	-?	-?	0.0479	0.0557	0.3897	p?	6:7461045_G/GA	rs72822977	-0.1452	0.0429	0.0007102	5	?-
Yes	Single	No	rs34945893	7:9691418	A/T	AC096553.5	intergenic	0.26	0.041	+?	1	0.2578	0.1512	0.1066	1.70503	2.852e-10	0.0002924	p?	p?	-0.1077	0.0555	0.0524	-?	7:9548845_G/A	rs73052450	0.5016	0.1111	6.291e-06	27	pp
No	Single	No*	rs1544558	7:33508624	T/G	BBS9	intronic	0.26	0.042	+?	1	0.26	0.096	0.164	2.70833	8.76e-10	0.02645	p?	p?	-0.1714	0.0583	0.003276	-?	7:33275937_C/CA	rs200885464	-0.1834	0.0548	0.0008202	1	?-
Yes	Single	Yes	rs3918226	7:150690176	C/T	NOS3	intronic	0.17	0.03	++	1	0.1673	0.167	0.0003	1.0018	3.186e-08	0.000399	pp	pp	0.0393	0.0531	0.4594	pp	7:150232030_C/T	rs112296648	0.2514	0.0798	0.001641	1	pp
No	Single	No	rs7016007	8:5781499	G/T	MCPH1	intergenic	-0.28	0.05	-?	1	-0.276	-0.0831	-0.1929	3.3213	2.441e-08	0.09713	-?	-?	0.2071	0.069	0.002677	p?	8:6021185_T/C	rs2570684	-0.1619	0.0459	0.0004238	6	--
Yes	Single	No	rs56097134	8:37067371	G/A	KCNU1	intergenic	-0.24	0.037	−−	1	-0.2408	-0.1447	-0.0961	1.66413	5.031e-11	0.0004411	--	--	0.1239	0.0529	0.01916	pp	8:37009283_C/T	rs751722482	-0.8105	0.247	0.001035	1	-?
Yes	Single	No*	rs1472790078	8:41141915	A/G	SFRP1	intronic	0.28	0.042	+?	1	0.279	0.1695	0.1095	1.64602	1.679e-11	6.274e-05	p?	p?	-0.1047	0.0547	0.05574	-?	8:41593223_C/T	rs493915	0.1013	0.0321	0.001601	1	pp
No	Single	No	rs10814885	9:4209824	C/G	GLIS3	intronic	0.24	0.044	+?	1	0.2416	0.0506	0.191	4.7747	2.948e-08	0.2517	p?	p?	-0.2024	0.0602	0.0007721	-?	9:4209824_C/G	rs10814885	-0.2024	0.0602	0.0007721	1	-?
Yes	Single	No	rs111991434	9:89155924	A/G	TUT7	intergenic	0.28	0.043	+?	1	0.2774	0.1741	0.1033	1.59334	1.151e-10	7.028e-05	p?	p?	-0.1009	0.0585	0.08467	-?	9:88668144_C/CCA	rs1197294241	0.3367	0.0987	0.000643	6	?p
Yes	Single	No*	rs58771640	11:19767929	T/A	NAV2	intronic	-0.34	0.043	-?	1	-0.3399	-0.2313	-0.1086	1.46952	1.68e-15	9.127e-08	-?	-?	0.1142	0.0585	0.05099	p?	11:20169658_G/A	rs186233196	-0.4838	0.1299	0.000195	6	--
Yes	Single	No*	rs4625573	12:24378427	T/C	SOX5	intronic	0.27	0.048	+?	1	0.27	0.193	0.077	1.39896	1.989e-08	8.187e-05	p?	p?	-0.0849	0.0679	0.2112	-?	12:24016182_T/C	rs10505909	-0.2153	0.0569	0.0001539	9	--
Yes	Single	Yes	rs1876263690	12:111907431	A/AC	ATXN2	intronic	0.098	0.016	++	10	0.0978	0.1322	-0.0344	0.739788	2.408e-09	4.293e-07	pp	pp	0.0464	0.0312	0.1377	pp	12:111722503_T/C	rs142482402	-0.9	0.2701	0.0008605	1	-?
No	Single	Yes	rs77215829	12:112618346	A/C	HECTD4	intronic	0.14	0.024	++	2	0.1403	0.1971	-0.0568	0.711821	7.805e-09	3.202e-07	pp	pp	0.0546	0.0486	0.2609	pp	-
No	Single	No*	rs2352955	19:7152404	A/G	INSR	intronic	0.23	0.035	++	1	0.2287	0.107	0.1217	2.13738	1.215e-10	0.008925	pp	p-	-0.1498	0.0525	0.004286	--	19:6920422_G/A	rs184777235	-0.4844	0.1242	9.592e-05	6	--
Yes	Single	Yes	rs55766194	19:45013423	A/G	TOMM40	intronic	0.29	0.048	+?	9	0.289	0.1598	0.1292	1.80851	2.197e-09	0.001095	p?	p?	-0.1408	0.0682	0.0388	-?	19:45413233_G/T	rs1065853	-0.2736	0.0769	0.0003736	7	?-
Yes	Single	No	rs6076475	20:360933	A/C	TRIB3	upstream	0.41	0.052	+?	1	0.4063	0.2105	0.1958	1.93017	6.726e-15	5.549e-05	p?	p?	-0.2317	0.0751	0.00204	-?	20:768155_CT/C	rs1599974870	-0.3158	0.0944	0.0008208	2	?-
No	Single	No	rs1569677	20:24404965	A/G	SYNDIG1	intergenic	0.22	0.04	+?	1	0.2224	0.1308	0.0916	1.70031	2.954e-08	0.001409	p?	p?	-0.0965	0.0554	0.0817	-?	20:24838966_G/A	rs73108110	0.808	0.2069	9.427e-05	11	?p
Yes	Single	Yes	rs28451064	21:35593827	G/A	MRPS6	intergenic	0.14	0.024	++	1	0.1358	0.1092	0.0266	1.24359	2.502e-08	0.00415	pp	pp	-0.0121	0.0441	0.7835	--	-
Yes	Recurrent	Yes	rs4618978	1:222779187	C/G	MIA3	intergenic	-0.15	0.028	−−	5	-0.0671	-0.1519	0.0848	0.441738	0.0001003	3.577e-08	--	--	-0.1042	0.0332	0.001704	--	1:222719037_G/A	rs17463586	0.1141	0.0317	0.0003222	13	pp
Yes	Recurrent	No	rs59875208	14:26557764	C/A	NOVA1	intergenic	-0.23	0.042	−−	1	-0.1599	-0.2347	0.0748	0.681295	3.786e-05	2.226e-08	-p	--	-0.0394	0.0553	0.4759	--	14:26432198_AG/A	rs1239991299	-0.314	0.0961	0.001089	4	?-
